# Supplementary material for: Volcanic contribution to emergence of Central Panama in the Early Miocene
Source: Sci Rep. 2019 Feb 5;9:1417. doi: 10.1038/s41598-018-37790-2 (PMC6363779; doi:10.1038/s41598-018-37790-2)
Supplement: Supplementary file 2 — Supplementary Dataset 2 [file 41598_2018_37790_MOESM2_ESM.xlsx]

## Sheet: Standards analyses
	Volcanic contribution to emergence of Central Panama in the early Miocene
	David M. Buchs1,2 (buchsd@cardiff.ac.uk), Derek Irving3, Henry Coombs1, Roberto Miranda3, Jian Wang1, Maurylis Coronado3, Rodrigo Arrocha3, Mauricio Lacerda3, Creed Goff3, Eladio Almengor3, Enier Portugal3, Pastora Franceschi3, Eric Chichaco4, Stewart D. Redwood5
	1School of Earth and Ocean Sciences, Cardiff University, UK
	2Smithsonian Tropical Research Institute, Panama
	3Ingineering Division, Panama Canal Authority, Panama
	4Instituto de Geociencias, University of Panama, Panama
	5Independant consulting geologist, Panama
		ICP-OES major element analyses														ICP-OES trace element analyses												ICP-MS analyses
	Analysed	SiO2	TiO2	Al2O3	Fe2O3	MnO	MgO	CaO	Na2O	K2O	P2O5	Cr2O3	LOI	Total		Sc	V	Cr	Co	Ni	Cu	Zn	Sr	Y	Zr	Ba		TiO2	V	Cr	MnO	Fe2O3	Co	Ni	Cu	Zn	Ga	Ge	Rb	Sr	Y	Zr	Nb	Cs	Ba	La	Ce	Pr	Nd
		wt%	wt%	wt%	wt%	wt%	wt%	wt%	wt%	wt%	wt%	wt%	wt%	wt%		ppm	ppm	ppm	ppm	ppm	ppm	ppm	ppm	ppm	ppm	ppm		%	ppm	ppm	%	%	ppm	ppm	ppm	ppm	ppm	ppm	ppm	ppm	ppm	ppm	ppm	ppm	ppm	ppm	ppm	ppm	ppm
	JB1a	52.3008	1.28206	14.3284	9.23858	0.153458	7.88979	9.32478	2.7032	1.42242	0.260756	0.0608201	0.78	99.745		27.6017	210.383	416.137	41.3613	142.306	58.0679	77.8758	439.47	23.6081	142.815	495.932		1.29833	204.094	430.072	0.145502	9.21287	40.6253	182.887	55.5497	85.709	17.3707	1.25305	38.754	439.827	23.5652	140.999	26.5014	1.09406	509.813	38.3828	66.3854	7.41768	25.3386
	NIM-N	52.5413	0.195651	16.6156	9.03218	0.199017	7.47912	11.4896	2.50729	0.252206	0.00997508	0.00261034	0.25	100.574		37.7674	204.628	17.8602	60.4574	117.06	12.9648	28.2771	250.54	6.69799	9.00626	96.6101		0.187701	213.483	24.6921	0.193838	8.66551	60.2198	117.49	15.2447	63.0759	15.5395	0.943539	3.89871	253.528	6.00435	9.07012	0.606463	0.287658	96.8496	2.51332	5.85165	0.721432	2.89857
	NIM-P	50.9085	0.186114	4.02297	13.0198	0.231061	25.1631	2.58	0.370856	0.103259	0.0116983	3.54993	0.39	100.537		26.1544	233.86	24289	107.551	555.071	19.6728	103.328	32.6542	3.13118	15.7441	28.7466		0.196514	226.863	24302	0.217005	11.7444	105.687	547.042	17.5539	107.581	6.74985	1.39964	2.61321	30.3463	3.01702	17.3584	0.719842	0.172592	27.7753	1.61041	3.72553	0.439332	1.69585
	NIM-G	75.7447	0.103795	12.0672	2.04152	0.0174215	0.106249	0.798138	3.31916	4.96176	0.00226672	0.000958083	0.55	99.7131		0.803895	4.16124	6.55531	0.744082	2.38374	16.55	14.3253	10.8368	135.41	287.465	116.113		0.0863451	2.03837	6.51351	0.0168967	1.77497	0.198094	3.68547	18.1832	44.8105	27.9025	0.969234	327.64	8.06656	146.637	290.03	40.1791	1.03001	116.815	105.249	196.933	21.0395	69.7877
	Certified values	SiO2	TiO2	Al2O3	Fe2O3	MnO	MgO	CaO	Na2O	K2O	P2O5	Cr2O3	LOI	Total		Sc	V	Cr	Co	Ni	Cu	Zn	Sr	Y	Zr	Ba		TiO2	V	Cr	MnO	Fe2O3	Co	Ni	Cu	Zn	Ga	Ge	Rb	Sr	Y	Zr	Nb	Cs	Ba	La	Ce	Pr	Nd
		wt%	wt%	wt%	wt%	wt%	wt%	wt%	wt%	wt%	wt%	wt%	wt%	wt%		ppm	ppm	ppm	ppm	ppm	ppm	ppm	ppm	ppm	ppm	ppm		%	ppm	ppm	%	%	ppm	ppm	ppm	ppm	ppm	ppm	ppm	ppm	ppm	ppm	ppm	ppm	ppm	ppm	ppm	ppm	ppm
	JB1a	52.16	1.3	14.51	9.1	0.15	7.75	9.23	2.74	1.42	0.25	0.0606538	0.78	99.4507		27.9	206	415	39.5	134	55	82	443	24	146	497		1.3	206	415	0.15	9.1	39.5	134	55	82	18	-	42	443	24	146	27	1.2	497	38.1	66.1	7.3	25.5
	NIM-N	52.64	0.2	16.5	8.91	0.18	7.5	11.5	2.46	0.25	0.03	0.00438462	0.25	100.424		38	220	30	58	120	14	68	260	7	23	100		0.2	220	30	0.18	8.91	58	120	14	68	16	-	6	260	7	23	2	-	100	3	6	-	3
	NIM-P	51.1	0.2	4.18	12.76	0.22	25.33	2.66	0.37	0.09	0.02	3.50769	0.39	100.828		29	230	24000	110	560	18	100	32	5	30	46		0.2	230	24000	0.22	12.76	110	560	18	100	8	-	5	32	5	30	-	-	46	2	-	-	-
	NIM-G	75.7	0.09	12.08	2.02	0.021	0.06	0.782848	3.36	4.99	0.01	0.00175385	0.51	99.6256		1	2	12	4	8	12	50	10	143	300	120		0.085	2	12	0.021	2.02	4	8	12	50	27	-	320	10	143	300	53	1	120	109	195	-	72
	Certified values are from Govindaraju (1994) "Compilation of working values and samples description for 383 geostandards", Geostandards Newsletter, 18, 1-158.
[truncated: 15 more columns]

## Sheet: Samples analyses
	Volcanic contribution to emergence of Central Panama in the early Miocene
	David M. Buchs1,2 (buchsd@cardiff.ac.uk), Derek Irving3, Henry Coombs1, Roberto Miranda3, Jian Wang1, Maurylis Coronado3, Rodrigo Arrocha3, Mauricio Lacerda3, Creed Goff3, Eladio Almengor3, Enier Portugal3, Pastora Franceschi3, Eric Chichaco4, Stewart D. Redwood5
	1School of Earth and Ocean Sciences, Cardiff University, UK
	2Smithsonian Tropical Research Institute, Panama
	3Ingineering Division, Panama Canal Authority, Panama
	4Instituto de Geociencias, University of Panama, Panama
	5Independant consulting geologist, Panama
								ICP-OES major element analyses														ICP-OES trace element analyses												ICP-MS analyses
	Sample	Formation	Rock type	Field Lithology	Latitude	Longitude		SiO2	TiO2	Al2O3	Fe2O3	MnO	MgO	CaO	Na2O	K2O	P2O5	Cr2O3	LOI	Total		Sc	V	Cr	Co	Ni	Cu	Zn	Sr	Y	Zr	Ba		TiO2	V	Cr	MnO	Fe2O3	Co	Ni	Cu	Zn	Ga	Ge	Rb	Sr	Y	Zr	Nb
								wt%	wt%	wt%	wt%	wt%	wt%	wt%	wt%	wt%	wt%	wt%	wt%	wt%		ppm	ppm	ppm	ppm	ppm	ppm	ppm	ppm	ppm	ppm	ppm		wt%	ppm	ppm	wt%	wt%	ppm	ppm	ppm	ppm	ppm	ppm	ppm	ppm	ppm	ppm	ppm
	D16-007	Bas Obispo	Lava	rounded igneous cobble	9.10593	-79.6935		51.8126	0.673701	16.0752	8.24147	0.0975991	4.11768	9.20426	2.97722	0.37302	0.149603	0.0127832	5.37526	99.1104		32.9979	270.806	87.4638	32.7369	12.2898	84.7698	30.9829	435.402	19.2592	49.0539	303.879		0.681447	277.162	93.0304	0.0975439	7.8465	30.5328	16.8928	90.2742	30.2964	15.9807	1.07529	11.4045	447.351	18.3296	47.7297	1.65386
	D16-008	Bas Obispo	Lava	rounded igneous cobble	9.10593	-79.6935		53.086	0.726041	17.529	8.65088	0.0587241	2.05564	7.0537	4.03958	1.10376	0.158974	0.00556174	4.18122	98.6491		23.7308	220.49	38.054	35.99	10.9946	49.2832	25.2067	424.749	20.7675	73.3251	495.233		0.709228	219.755	39.5956	0.0548749	7.47529	37.6311	13.1745	47.1265	25.2083	16.0367	1.0205	21.7	416.123	22.2103	68.1989	2.23538
	D16-009	Bas Obispo	Lava	rounded igneous cobble	9.10593	-79.6935		53.7338	0.860875	19.7053	5.94219	0.132244	2.52637	8.59832	3.77146	0.740247	0.136617	0.00368145	3.1392	99.2903		27.0726	263.036	25.1888	25.2805	11.7583	224.03	41.943	449.741	14.3189	59.4236	444.986		0.850129	260.75	26.5488	0.121369	5.20146	26.7834	13.4758	206.637	37.8415	17.0981	0.734575	10.2463	444.046	13.7554	57.0279	7.26821
	D16-010	Bas Obispo	Lava	rounded igneous cobble	9.10593	-79.6935		46.8488	0.93035	17.2893	10.9974	0.155393	3.89462	8.5763	2.90249	0.441273	0.13049	0.00320267	7.45826	99.6279		39.6606	379.437	21.913	35.4361	24.3721	125.727	45.1955	449.019	20.6732	48.6784	271.579		0.919606	367.804	24.0851	0.148641	10.0627	33.5437	22.3409	129.293	47.0992	16.9064	1.20542	8.0551	453.836	20.8469	44.7692	1.70447
	D16-011	Bas Obispo	Lava	rounded igneous cobble	9.10593	-79.6935		52.0539	0.83192	17.9652	8.19329	0.11599	3.64038	7.96555	3.76566	0.983553	0.140943	0.00580178	4.16058	99.8228		28.873	252.365	39.6964	29.4916	13.9807	95.9412	36.4136	413.425	15.1562	67.899	477.419		0.798944	247.933	40.6869	0.110771	6.92506	26.7812	19.2836	108.074	34.2662	17.1037	0.999226	15.403	421.026	15.6873	62.3111	2.39175
	D16-012	Bas Obispo	Lava	rounded igneous cobble	9.10593	-79.6935		52.737	0.874873	20.0048	7.22062	0.160512	3.03393	9.19781	4.09715	0.903123	0.117203	0.00592552	3.00319	101.356		30.9254	284.416	40.5431	24.1797	21.3321	568.823	44.1412	460.024	16.7465	55.7244	464.327		0.875433	271.717	44.7455	0.153825	6.41129	25.4389	19.2558	524.523	63.4924	17.9349	1.08481	11.6872	462.581	16.906	51.4454	1.91703
	D16-015	Bas Obispo	Lava	rounded igneous cobble	9.10277	-79.6905		48.9213	0.742205	16.9441	8.08844	0.148288	5.4405	8.47475	2.93268	0.487902	0.118535	0.0151428	7.04225	99.3561		32.5038	236.321	103.609	35.2276	11.2687	59.654	37.0076	441.419	16.8319	59.782	306.604		0.725964	229.705	107.922	0.144222	7.27957	31.3761	15.5379	56.813	33.8122	16.3008	1.23978	7.36591	444.887	17.1903	56.3193	2.07609
	D16-016	Bas Obispo	Lava	rounded igneous cobble	9.10277	-79.6905		49.5626	0.766185	18.6274	7.59303	0.238252	4.15943	8.38204	3.39314	0.779298	0.131225	0.0184802	5.48556	99.1366		27.3268	248.765	126.444	51.2361	36.4345	305.323	33.1823	476.471	14.0973	63.6057	486.881		0.751637	246.966	133.226	0.251941	6.95219	56.8864	33.658	291.335	32.8657	18.4013	0.956154	13.7842	500.61	14.3502	60.2833	2.25428
	D16-017	Bas Obispo	Lava	rounded igneous cobble	9.10049	-79.6886		44.7817	0.794772	17.3637	10.0814	0.148033	3.22259	9.58327	3.17433	0.81672	0.179618	0.0198816	9.63428	99.8004		24.2649	260.819	136.032	32.0584	43.5243	352.817	40.8111	427.447	16.5716	43.0772	532.588		0.786973	258.098	145.082	0.15076	9.85291	31.3999	43.4297	342.393	47.6788	17.6282	1.22137	6.6446	439.574	18.413	43.711	2.35056
	D16-020	Las Cascadas	Tuff	welded ignimbrite	9.07081	-79.6739		63.9652	1.18407	14.9716	6.82381	0.163389	0.716803	2.98873	5.06837	2.22964	0.428843	0.000343741	0.873079	99.4139		12.2269	73.8961	2.35191	9.38942	37.274	154.464	60.3667	272.733	44.2695	204.231	711.648		1.20742	75.4474	2.91669	0.176839	6.27236	7.92952	36.621	165.505	62.0156	17.5949	0.964649	40.2074	290.796	48.02	216.314	9.25116
	D16-024	Las Cascadas	Tuff	welded ignimbrite	9.06805	-79.6725		62.6338	1.2264	16.4672	5.30286	0.191252	0.632584	2.34269	6.36161	2.64022	0.364706	0.000378869	2.61261	100.776		13.2668	56.6764	2.59226	5.12841	1.22565	16.2812	55.3613	258.197	50.4401	359.052	702.486		1.21553	54.2618	2.27156	0.176446	4.47658	4.17183	0.974234	15.6199	55.5455	19.143	0.970604	44.2758	246.045	49.6384	312.015	13.1926
	D16-026	Las Cascadas	Tuff	welded ignimbrite	9.06657	-79.6714		64.4284	1.21908	15.7116	5.03384	0.22252	0.550938	2.41373	6.21933	2.36617	0.325453	0.000150257	2.0209	100.512		13.3853	57.5192	1.02808	5.66664	4.58525	19.918	49.5209	242.259	50.3126	364.547	677.633		1.22615	57.4682	0.830234	0.226102	4.47438	5.81471	4.83789	19.8047	49.5219	18.4374	0.975489	45.5978	256.041	50.8811	334.898	13.9621
	D16-038	Las Cascadas	Tuff	welded ignimbrite	9.0835	-79.6791		64.0371	0.830041	13.2454	6.65765	0.118059	0.674161	2.94719	3.31009	2.50728	0.29026	0.000360033	4.43243	99.05		15.4817	101.637	2.46339	8.22622	1.25733	69.4494	36.5215	296.128	32.5254	203.551	796.115		0.831902	104.606	3.39294	0.119921	6.45867	8.07178	1.16935	71.4836	33.2518	14.7149	1.16629	37.1407	311.873	32.2948	198.631	12.1179
	D16-042	Las Cascadas	Tuff	welded tuff	9.08712	-79.6809		55.2317	1.1726	14.1559	6.73365	0.149198	1.56673	3.66297	2.39832	2.61032	0.344397	0.000307407	11.2088	99.2349		14.029	102.531	2.10331	14.2766	1.64279	35.4847	45.098	1372.33	34.7033	234.963	743.472		1.18233	105.896	4.15607	0.151814	6.12682	11.9662	1.85557	32.9214	46.4821	16.7043	1.18027	35.4161	1402.2	37.7558	220.418	9.5494
	D16-046	Las Cascadas	Tuff	welded ignimbrite	9.08871	-79.6819		54.0337	0.706524	12.3096	2.98608	0.158648	1.19548	2.70602	2.62491	0.963414	0.13482	0.000355793	13.6957	91.5152		8.53834	12.3386	2.43437	2.94128	0.602629	22.6595	45.3363	330.496	45.0045	349.588	767.589		0.721422	14.6502	2.24174	0.166698	2.86829	2.09042	1.67038	25.4518	41.6805	16.533	1.02161	28.9501	363.841	49.6701	347.328	14.5564
	D16-047	Las Cascadas	Tuff	welded ignimbrite	9.08817	-79.6815		64.1597	1.13949	14.7622	5.91175	0.0978287	0.296886	1.97525	5.73197	2.97343	0.319012	0.000340453	2.383	99.7509		12.1026	53.0516	2.32941	4.92101	3.19825	30.4934	50.6397	215.126	48.9171	348.277	732.864		1.14574	52.3689	2.0993	0.0994595	5.58154	5.62475	2.33832	31.6319	54.9775	18.3461	1.2128	79.2948	228.204	48.9455	344.894	14.6548
	D16-060	Las Cascadas	Tuff	coarse lapilli tuff	9.06168	-79.6654		67.9664	0.550437	10.78	3.29553	0.105701	0.469656	2.04059	2.58368	2.08643	0.0699582	0.000188934	9.71728	99.6658		8.07508	27.7564	1.29271	2.12724	0.327167	25.7595	44.0792	1541.67	50.261	332.008	1001.54		0.54111	26.6807	0.770534	0.0968282	2.7914	2.4788	0.949632	28.1079	59.5561	14.0099	0.978267	36.6016	1595.84	48.7917	300.615	10.8926
	D16-098	Las Cascadas	Tuff	welded ignimbrite	9.07461	-79.6727		68.4151	0.62666	11.6673	5.614	0.0803203	0.499437	2.19694	3.0915	2.35563	0.227557	0.00100239	4.73846	99.5139		13.1811	92.5039	6.85848	13.177	2.7822	52.3855	39.2259	181.686	22.4357	151.435	811.337		0.642718	93.4598	9.50907	0.0794102	5.20065	12.6721	3.07612	53.2802	37.0987	12.4246	0.891228	30.4201	190.761	23.4681	140.724	7.33178
	D16-100	Las Cascadas	Tuff	welded ignimbrite	9.06802	-79.6689		61.474	0.809802	14.9738	6.62935	0.0462611	0.811437	2.78707	3.84393	2.4149	0.295218	0.000470938	6.99603	101.082		16.4866	103.158	3.22221	12.2712	2.53417	40.2799	27.1795	245.581	40.9169	204.92	849.093		0.791033	101.078	5.28615	0.0458835	6.23526	12.0029	2.31291	43.8615	23.4985	16.0151	0.888252	20.9084	255.089	38.784	188.589	10.2148
	D16-102	Las Cascadas	Tuff	dark tuffaceous mudstone	9.07078	-79.6705		62.3435	0.924984	15.9176	7.50324	0.09132	1.07328	2.90805	3.96431	2.85724	0.421416	0.000224908	2.29483	100.3		19.6104	110.615	1.53885	11.559	0.831522	30.9644	56.7607	304	35.5704	180.996	1137.86		0.922605	111.437	2.21461	0.0918838	6.68241	11.7914	0.746904	35.6915	51.8157	17.1349	0.955315	43.781	298.423	34.7243	184.811	13.0332
	D16-101	Las Cascadas	Lava	flow banded igneous	9.06889	-79.6696		65.8084	0.93103	15.0654	4.22445	0.225405	0.476985	3.56282	4.35257	4.02268	0.343881	0.000890198	1.52611	100.541		26.5577	67.9857	6.09083	25.6149	1.61303	51.736	84.7493	520.527	72.1055	533.333	1964		0.927724	69.2953	7.78623	0.236468	4.21635	24.6243	2.35366	55.9818	86.3447	31.7833	2.05915	156.779	568.912	77.1161	515.005	29.6644
	D16-099	Las Cascadas	Lava	flow banded igneous	9.07341	-79.6723		62.825	1.03954	15.1741	6.05693	0.14053	0.79242	4.11017	4.17943	3.14622	0.415423	0.000384663	1.61314	99.4933		18.5377	101.715	2.6319	13.4941	2.98724	36.4716	52.6462	364.702	35.0325	252.615	911.161		1.0429	100.606	2.9945	0.139286	5.71274	12.8708	2.29533	31.8001	54.5485	17.29	1.06962	77.1213	376.192	34.3791	241.458	15.4441
	D16-056	Las Cascadas	Lava	autobreccia, lava flow	9.06507	-79.6699		59.1597	1.01395	15.2109	6.1203	0.104407	0.502012	1.36755	6.02854	4.75273	0.330759	0.000264337	5.29166	99.8827		14.1546	40.4993	1.80862	4.91493	1.46037	35.5172	45.8128	169.28	43.0167	331.106	1460.7		1.01966	39.0835	2.04973	0.104028	5.50877	5.14857	1.90709	35.46	46.8867	13.9836	1.4819	104.54	175.418	44.2998	325.462	22.4535
	D16-044	Las Cascadas	Lava	flow banded igneous	9.09155	-79.6835		66.0635	0.993744	15.6797	3.47095	0.0160348	0.136489	2.79489	4.13515	3.88685	0.398695	0.000249349	1.79226	99.3684		14.4031	54.5202	1.70607	10.6526	1.46531	21.5178	54.7307	310.672	39.7971	302.565	1070.1		1.02489	55.2699	2.06778	0.0166856	3.27871	9.76868	1.00834	28.5774	58.258	17.8312	0.832313	93.1807	322.504	40.7376	301.621	17.9448
	D16-013	Las Cascadas	Dyke	igneous dyke	9.10321	-79.691		56.0593	1.28515	15.2259	10.0206	0.186208	2.07421	5.17631	3.38228	3.02761	0.476257	0.000386396	3.44996	100.364		21.631	151.846	2.64376	22.2784	2.21997	158.314	53.8412	328.938	43.8685	230.531	909.934		1.28829	146.1	2.89625	0.173924	9.74171	22.0541	8.06415	155.774	59.5266	17.8618	1.17401	65.9784	331.407	43.0304	238.792	14.6893
	DAT-19	Cucaracha	Tuff	welded ignimbrite	995826	653005		41.5103	1.11781	11.9494	6.18804	0.81426	1.59629	17.9034	3.49436	0.810194	0.317956	0.00183611	15.3493	101.053		18.6016	142.071	12.5629	16.9793	11.1423	150.289	46.8482	186.214	52.6029	94.298	519.453		1.10324	139.191	13.7178	0.825905	5.52476	19.2437	17.5152	155.025	43.9501	13.7028	1.11968	5.88617	190.837	51.1958	93.4646	6.04553
	DAT-26	Cucaracha	Tuff	welded ignimbrite	995874	652780		58.2576	1.20713	14.9599	8.84548	0.172669	3.29299	3.15164	3.95171	0.76039	0.327359	0.00332978	4.83613	99.7663		24.3551	186.925	22.7827	21.4744	5.4256	62.055	48.0811	170.387	34.7523	165.431	627.354		1.21361	167.259	19.8126	0.161684	7.21371	18.4309	4.1818	70.3705	44.3887	14.772	0.900323	6.48109	165.573	32.2181	163.731	7.29169
	D16-002	Cucaracha	Tuff	welded ignimbrite	9.04776	-79.6536		65.5643	0.926173	13.815	2.31004	0.118617	0.722721	2.44288	4.20407	1.34304	0.204666	0.000181338	8.56315	100.215		12.5195	28.5341	1.24074	1.78895	3.29816	28.3646	40.4297	264.358	57.4823	356.591	769.907		0.935107	33.293	1.11464	0.11866	2.16306	2.2249	4.71223	34.3634	37.0841	16.2246	0.687907	6.36041	279.659	56.1498	324.526	14.6288
	D16-080	Cucaracha	Tuff	welded ignimbrite	9.03927	-79.6462		34.8155	0.86834	10.8198	4.79072	1.97833	0.849837	21.9126	2.32651	0.886424	0.228689	0.0018189	21.0177	100.496		16.7414	124.268	12.4451	10.7296	166.455	48.1899	31.9571	189.995	49.6621	48.0924	401.142		0.872593	126.151	12.9989	2.02497	4.3589	11.3702	170.586	52.7894	29.3468	13.8553	1.61141	9.03438	196.201	54.8536	50.1237	4.50565
	D16-004	Pedro Miguel	Dyke	igneous dyke	9.04958	-79.656		37.6674	0.855576	17.0474	9.49336	0.147233	1.8193	15.0598	1.56343	0.327894	0.224296	0.0269007	15.8955	100.128		33.8631	227.774	184.057	23.8109	70.1678	119.606	43.9937	324.271	19.0188	49.8075	289.985		0.879001	221.414	177.244	0.15897	9.04249	21.1881	73.1153	130.307	39.4293	14.4963	0.994198	3.88354	332.03	20.1102	54.8622	4.67885
	D16-075	Pedro Miguel	Dyke	igneous dyke	9.05666	-79.6609		49.0017	0.625164	17.173	8.45618	0.111841	6.66544	10.9784	1.95087	0.261825	0.112005	0.00986076	4.20131	99.5476		30.6372	163.142	67.4683	30.3972	50.4736	93.6715	20.7929	352.079	10.7871	29.2065	105.78		0.617033	157.869	65.5821	0.102744	6.91489	32.8663	45.1616	102.201	18.9937	11.2808	0.925569	5.86198	346.306	10.2156	28.6248	2.08364
	D16-027	Pedro Miguel	Dyke	igneous dyke	9.0607	-79.6644		42.2976	0.724113	17.2184	7.98448	0.263177	3.03551	13.284	2.47129	0.470773	0.13311	0.0100625	11.6808	99.5733		29.2929	177.968	68.8489	34.4191	88.5987	117.364	28.1531	381.834	13.2366	39.2534	134.154		0.69411	173.336	68.8489	0.260257	6.81264	34.4221	132.53	121.205	24.4934	12.8357	0.921425	4.23002	366.763	12.5756	36.0298	2.70031
	D16-028	Pedro Miguel	Dyke	igneous dyke	9.05455	-79.6572		33.7769	1.03446	15.9397	11.1837	0.154189	2.61977	12.6968	2.00106	0.181867	0.190007	0.0117415	19.5101	99.3003		38.6858	301.82	80.3363	24.9946	12.4448	197.246	192.708	391.755	18.4193	35.4475	226.562		1.03074	289.511	77.5205	0.163295	10.4163	25.9477	11.02	200.845	188.964	16.2787	0.91765	1.92641	398.78	19.0879	40.0466	2.39094
	D16-057	Pedro Miguel	Dyke	igneous dyke	9.06349	-79.6681		48.4299	0.990272	16.0018	10.4367	0.193261	6.12466	10.7902	2.45555	0.928805	0.235526	0.0190717	3.03365	99.6393		36.4172	286.586	130.49	40.5244	30.1548	128.929	44.377	430.425	18.8425	64.8424	258.898		0.980446	283.126	135.278	0.18431	9.86325	40.5619	27.5018	127.533	44.8027	16.3862	1.21526	19.4247	432.49	18.8671	65.7331	3.16423
	D16-018	Pedro Miguel	Dyke	igneous dyke	9.10003	-79.6884		49.901	2.45594	14.7073	9.45046	0.199119	3.18928	6.0138	6.42016	0.179282	0.307593	0.000254959	6.67066	99.4948		28.8398	268.839	1.74446	28.0397	1549.79	52.2207	56.0267	219.704	38.9648	196.077	148.435		2.50096	271.01	4.02681	0.208895	9.12166	27.2	1558.3	51.128	59.9382	16.2194	2.48558	1.51054	232.846	43.2943	185.233	5.8255
[truncated: 21 more columns]
